# Supplementary material for: Mapping Consumer Preference for Vegan and Omnivorous Diets for the Sensory Attributes of Flour Products with Iodine-Fortified Plant-Based Ingredients
Source: Nutrients. 2024 Dec 20;16(24):4392. doi: 10.3390/nu16244392 (PMC11677174; doi:10.3390/nu16244392)
Supplement: Supplementary file 1 [file nutrients-16-04392-s001.zip]

Archive with 1 entries (1 files):
- nutrients-3363681-supplementary.pdf
